# Supplementary material for: Functional characterization of the second feedback loop in the circadian clock of the Antarctic krill Euphausia superba
Source: BMC Biol. 2024 Dec 23;22:298. doi: 10.1186/s12915-024-02099-2 (PMC11668059; doi:10.1186/s12915-024-02099-2)
Supplement: Supplementary file 1 — Additional file 1: Table S1. Putative PDP1 sequences found in KrillDB2 using Drosophila sequences as query. [file 12915_2024_2099_MOESM1_ESM.xlsx]

## Sheet: Table S1
Additional file 1: Table S1 Putative PDP1 sequences found in KrillDB2 using Drosophila sequences as query.
		Accession number NCBI	Number of total aligned transcripts	Total number of genes	Transcript with the highest % of identity	% of identity
PDP1α/B/P/K		AAF15506.1 AAB97107.1 NP_729299.1 AAN12022.1 NP_001286973.1 AHN57998.1 AAN12023.2 NP_524832.3	15	5	ESS188893	41.85
PDP1β/G		AAF15507.1 AAF04506.1 AAN12024.1 NP_729300.1	15	5	ESS171167 ESS173824 ESS173826	36.97
PDP1γ/F		AAF15508.1 AAF04507.1 AAN12021.1 NP_729297.1	15	5	ESS188893	40.00
PDP1δ/I		AAF15509.1 AAF04508.1 AAF50513.2 NP_729298.2	10	4	ESS188893	33.62
PDP1ε/D/J	D	AAN12025.1 NP_729301.1	15	5	ESS188893 ESS171166	14.99
	ε	AAF15510.1 AAF04509.1 NP_729302.2 AAN12026.2	15	5	ESS171167 ESS188893	27.64
	J	NP_729302.2 AAN12026.2	15	5	ESS188893	15.80
PDP1ϕ		AAF15511.1	15	5	ESS171167	31.33
PDP1ζ/N		AAV48825.1 NP_001261546.1 AGB94241.1	15	5	ESS171167	37.37
PDP1C		NP_729303.1 AAN12027.1	15	5	ESS188893	17.54
PDP1L		NP_001261544.1 AGB94239.1	15	5	ESS171167	18.07
PDP1M		AGB94240.1 NP_001261545.1	15	5	ESS188893	38.55
PDP1O		AGB94242.1 NP_001261547.1	15	5	ESS171167	39.77
