# Supplementary material for: Functional characterization of the second feedback loop in the circadian clock of the Antarctic krill Euphausia superba
Source: BMC Biol. 2024 Dec 23;22:298. doi: 10.1186/s12915-024-02099-2 (PMC11668059; doi:10.1186/s12915-024-02099-2)
Supplement: Supplementary file 2 — Additional file 2: Table S2. Putative pdp1 genes identified in KrillDB2 along with their associated transcripts. [file 12915_2024_2099_MOESM2_ESM.xlsx]

## Sheet: Table S2
Additional file 2: Table S2 Putative pdp1 genes identified in KrillDB2 along with their associated transcripts.
Gene ID	Number of associated transcripts	Transcripts ID
ESG043930	4	ESS171165 ESS171166 ESS171167 ESS171168
ESG044741	4	ESS173823 ESS173824 ESS173825 ESS173826
ESG049747	1	ESS188893
ESG063279	1	ESS218693
ESG036078	5	ESS140060 ESS140062 ESS140063 ESS140064 ESS158388
