# Supplementary material for: Functional characterization of the second feedback loop in the circadian clock of the Antarctic krill Euphausia superba
Source: BMC Biol. 2024 Dec 23;22:298. doi: 10.1186/s12915-024-02099-2 (PMC11668059; doi:10.1186/s12915-024-02099-2)
Supplement: Supplementary file 7 — Additional file 7: Table S3. List of primers used for PCR amplification, In-Fusion cloning, and qRT-PCR. [file 12915_2024_2099_MOESM7_ESM.xlsx]

## Sheet: Table S3
Additional file 7: Table S3 List of primers used for PCR amplification, In-Fusion cloning, and qRT-PCR.
Type	Name	Sequence (5'-> 3')
Primers for PCR amplification	PDP1_1_for	TGTTAGCGTCACAGGTTCCC
	PDP1_1_rev	AGCAGAGCAGGAACGTAACC
	PDP1_2_for	ATTCTCCTGTGCCTCTGTGC
	PDP1_2_rev	CCGCCGCTAATTCTCCCTTT
	PDP1_3_for	AGTGAGGGGAGGTACGCTAT
	PDP1_3_rev	TTTGTATTTAGGCAGGAATAAGCC
Primers for In-fusion cloning	PDP1_1_for	CAGTGTGGTGGAATTATGGACCTGGTATCAGCA
	PDP1_1_rev	TAGACTCGAGCGGCCTTATACTGCCTCATATACAGAT
	PDP1_2_for	CAGTGTGGTGGAATTATGGAGATGGACAGGATGATAGAC
	PDP1_2_rev	TAGACTCGAGCGGCCCTAGACGCCCTCATAGTCAGACAG
	PDP1_3_for	CAGTGTGGTGGAATTATGAATGACAGGATGATAGAAAACC
	PDP1_3_rev	TAGACTCGAGCGGCCTTATGGAGTTTTTTCATACATTTCC
	Vrille_1_for	CAGTGTGGTGGAATTATGGCAGCTATGATGCAAAGC
	Vrille_2_for	CAGTGTGGTGGAATTATGATGGTTGCGGAAACTGTC
	Vrille_1&2_rev	TAGACTCGAGCGGCCCTAACGAGATCCATCGGAATCAG
Primers for qRT-PCR	PDP1_1_Qfor	GCAGCAACAACAGTACGCAA
	PDP1_1_Qrev	CCGTCTGTGACTCATAGGGC
	PDP1_2_Qfor	ATCACCAGGACGCCCTCTAA
	PDP1_2_Qrev	AGATCGCGTCCTGTTTGGTT
	PDP1_3_Qfor	CTACCAAAAGGGCGGTGGAT
	PDP1_3_Qrev	ATGGGCTGAGGCTTCAACTC
	Vrille_Qfor	TTTCTCGACATCAGTATCCTCCT
	Vrille_Qrev	CGCTGAAAGGTTTAGTGCAGA
	Usp46_Qfor	AAATCGTCAGAAACGGGCTA
	Usp46_Qrev	TTAGCGGTTATGGAACATTACG
	RRN3_Qfor	CTTGGACGGGGTAGTTCCTA
	RRN3_Qfor	TGTGATGTTTACCTCCGCAGT
