# Supplementary material for: Functional characterization of the second feedback loop in the circadian clock of the Antarctic krill Euphausia superba
Source: BMC Biol. 2024 Dec 23;22:298. doi: 10.1186/s12915-024-02099-2 (PMC11668059; doi:10.1186/s12915-024-02099-2)
Supplement: Supplementary file 8 — Additional file 8: Table S4. Results of Espdp1_3 and Esvrille rhythmic expression analysis in LD and DD time series with MetaCycle (JTK, LS, and ARS) and CircWave algorithms. [file 12915_2024_2099_MOESM8_ESM.xlsx]

## Sheet: Table S4
Additional file 8: Table S4 Results of Espdp1_3 and Esvrille rhythmic expression analysis in LD and DD time series with MetaCycle (JTK, LS, and ARS) and CircWave algorithms.
			MetaCycle
	CircWave		JTK			LS			ARS
Time Series	p-value	period	p-value	period	phase	p-value	period	phase	p-value	period	phase
Espdp1_3 - LD	0.0209	24	0.0235703	24	9	0.573794	24	9.3294	0.019178	24	8.3989
Espdp1_3 - DD	0.6249	24	1	24	16.5	1	24	11.7294	0.857748	24	11.0116
Esvrille - LD	0.0009	24	0.000416479	24	22.5	0.0768887	24	22.0058	0.00149836	24	22.0987
Esvrille - DD	0.0025	24	0.0257765	24	9	0.137422	24	6.00008	0.000244081	24	7.05659
